# Supplementary material for: High-Performance Fluorine-Lean Thin Aromatic Hydrocarbon Membranes Based on Polyvinylidene Fluoride for Hydrogen Fuel Cells
Source: Membranes (Basel). 2024 Dec 7;14(12):263. doi: 10.3390/membranes14120263 (PMC11679537; doi:10.3390/membranes14120263)
Supplement: Supplementary file 1 [file membranes-14-00263-s001.zip]

Archive with 1 entries (1 files):
- membranes-3317831-supplementary.pdf
